# Supplementary material for: The Influence of Light Wavelength on Human HPA Axis Rhythms: A Systematic Review
Source: Life (Basel). 2023 Sep 26;13(10):1968. doi: 10.3390/life13101968 (PMC10608196; doi:10.3390/life13101968)
Supplement: Supplementary file 1 [file life-13-01968-s001.zip]

Archive with 2 entries (2 files):
- 230926 Updated Supplementary Files/PRISMA_checklist.pdf
- 230926 Updated Supplementary Files/Supplementary Table 1- Study Results.pdf
